# Supplementary material for: Combined exposure to polychlorinated biphenyls and high-fat diet modifies the global epitranscriptomic landscape in mouse liver
Source: Environ Epigenet. 2021 Sep 17;7(1):dvab008. doi: 10.1093/eep/dvab008 (PMC8448424; doi:10.1093/eep/dvab008)
Supplement: dvab008_Supp [file dvab008_supp.zip]

Archive with 1 entries (1 files):
- SupplementaryTables and Sup Fig 1REVISED.pdf
